# Supplementary material for: Therapeutically Engineering Exosomes to Target CD206+ M2 Macrophages to Prevent the Development of Primary Tumors and Distal Metastases in Breast Cancers
Source: Cancers (Basel). 2026 May 16;18(10):1619. doi: 10.3390/cancers18101619 (PMC13204471; doi:10.3390/cancers18101619)
Supplement: Supplementary file 1 [file cancers-18-01619-s001.zip]

Archive with 1 entries (1 files):
- cancers-4245966-supplementary.pdf
